# Supplementary material for: Two B-Box Proteins, GhBBX21 and GhBBX24, Antagonistically Modulate Anthocyanin Biosynthesis in R1 Cotton
Source: Plants (Basel). 2025 Aug 1;14(15):2367. doi: 10.3390/plants14152367 (PMC12348744; doi:10.3390/plants14152367)
Supplement: Supplementary file 1 [file plants-14-02367-s001.zip]

Archive with 1 entries (1 files):
- plants-3740677-supplementary.pdf
